# Supplementary material for: Systemic Barriers to Optimal Cancer Care in Resource-Limited Countries: Jordanian Healthcare as an Example
Source: Cancers (Basel). 2024 Mar 11;16(6):1117. doi: 10.3390/cancers16061117 (PMC10968872; doi:10.3390/cancers16061117)
Supplement: Supplementary file 1 [file cancers-16-01117-s001.zip]

Archive with 1 entries (1 files):
- cancers-2900886-supplementary.pdf
